# Supplementary material for: The Study of Steaming Durations and Temperatures on the Chemical Characterization, Neuroprotective, and Antioxidant Activities of Panax notoginseng
Source: Evid Based Complement Alternat Med. 2022 Jan 6;2022:3698518. doi: 10.1155/2022/3698518 (PMC8758266; doi:10.1155/2022/3698518)
Supplement: Supplementary Materials — Supplementary data to this article are submitted together with the manuscript and are available online. [file 3698518.f1.zip]

Archive with 2 entries (1 files):
- Supplementary Materials/3698518.f1.docx
- Supplementary Materials/
